# Supplementary material for: Characterisation of Nanocellulose Types Using Complementary Techniques and Its Application to Detecting Bacterial Nanocellulose in Food Products
Source: Nanomaterials (Basel). 2025 Oct 14;15(20):1565. doi: 10.3390/nano15201565 (PMC12566323; doi:10.3390/nano15201565)
Supplement: Supplementary file 1 [file nanomaterials-15-01565-s001.zip]

Archive with 4 entries (4 files):
- SM4 Pyrograms Mogu Mogu SCOBY KOMBUCHA_150625.docx
- SM1 Characterisation sonication tip_090725.docx
- SM2 Food products pictures_090725.docx
- SM3 Sizing comparison_150925.docx
